# Supplementary material for: Molecular Characterization and Pathogenicity of an Infectious cDNA Clone of Youcai Mosaic Virus on Solanum nigrum
Source: Int J Mol Sci. 2024 Jan 28;25(3):1620. doi: 10.3390/ijms25031620 (PMC10855738; doi:10.3390/ijms25031620)
Supplement: Supplementary file 1 [file ijms-25-01620-s001.zip]

Archive with 4 entries (4 files):
- Supplementary Figures.pptx
- Supplementary Table S1. Related viruses identified using the High-throughput siRNA deep sequencing.pdf
- Supplementary Table S2. Pairs of primers used for amplification of different genes in this study.pdf
- Supplementary Table S3. Occurrence of YoMV on Solanum nigrum L. in different cities located in Jiangsu Province.pdf
